# Supplementary material for: Information Extraction of High Resolution Remote Sensing Images Based on the Calculation of Optimal Segmentation Parameters
Source: PLoS One. 2016 Jun 30;11(6):e0158585. doi: 10.1371/journal.pone.0158585 (PMC4928919; doi:10.1371/journal.pone.0158585)
Supplement: S1 Dataset — (ZIP) [file pone.0158585.s001.zip]

Archive with 21 entries (20 files):
- Fig.2/
- Fig.2/mosaic-brovey.hdr
- Fig.2/mosaic-brovey.ovr
- Fig.2/mosaic-brovey.tif
- Fig.2/mosaic-brovey.tif.aux.xml
- Fig.2/mosaic-brovey.tif.ovr
- Fig.2/mosaic-brovey.xml
- Fig.2/mosaic-gram-schmidt.hdr
- Fig.2/mosaic-gram-schmidt.tif
- Fig.2/mosaic-gram-schmidt.tif.aux.xml
- Fig.2/mosaic-gram-schmidt.tif.ovr
- Fig.2/mosaic-pan-shaping.tif
- Fig.2/mosaic-pan-shaping.tif.aux.xml
- Fig.2/mosaic-pan-shaping.tif.ovr
- Fig.2/mosaic-pan-shaping.xml
- Fig.2/mosaic-pca.hdr
- Fig.2/mosaic-pca.ovr
- Fig.2/mosaic-pca.tif
- Fig.2/mosaic-pca.tif.aux.xml
- Fig.2/mosaic-pca.tif.ovr
- Fig.2/mosaic-pca.xml
