# Supplementary material for: Information Extraction of High Resolution Remote Sensing Images Based on the Calculation of Optimal Segmentation Parameters
Source: PLoS One. 2016 Jun 30;11(6):e0158585. doi: 10.1371/journal.pone.0158585 (PMC4928919; doi:10.1371/journal.pone.0158585)
Supplement: S1 Dataset — (ZIP) [file pone.0158585.s001.zip › Fig.2/mosaic-pan-shaping.tif.aux.xml]

<PAMDataset>
  <Metadata />
  <Metadata domain="ESRI">
    <MDI key="PyramidResamplingType">NEAREST</MDI>
  </Metadata>
  <PAMRasterBand band="2">
    <Metadata>
      <MDI key="STATISTICS_MINIMUM">441</MDI>
      <MDI key="STATISTICS_MAXIMUM">1438</MDI>
      <MDI key="STATISTICS_MEAN">492.21684365135</MDI>
      <MDI key="STATISTICS_STDDEV">30.272472750291</MDI>
    </Metadata>
  </PAMRasterBand>
  <PAMRasterBand band="3">
    <Metadata>
      <MDI key="STATISTICS_MINIMUM">461</MDI>
      <MDI key="STATISTICS_MAXIMUM">2149</MDI>
      <MDI key="STATISTICS_MEAN">547.30229386738</MDI>
      <MDI key="STATISTICS_STDDEV">57.904353954599</MDI>
    </Metadata>
  </PAMRasterBand>
  <PAMRasterBand band="5">
    <Metadata>
      <MDI key="STATISTICS_MINIMUM">146</MDI>
      <MDI key="STATISTICS_MAXIMUM">1832</MDI>
      <MDI key="STATISTICS_MEAN">242.53085642342</MDI>
      <MDI key="STATISTICS_STDDEV">50.971730527597</MDI>
    </Metadata>
  </PAMRasterBand>
</PAMDataset>
