# Supplementary material for: Information Extraction of High Resolution Remote Sensing Images Based on the Calculation of Optimal Segmentation Parameters
Source: PLoS One. 2016 Jun 30;11(6):e0158585. doi: 10.1371/journal.pone.0158585 (PMC4928919; doi:10.1371/journal.pone.0158585)
Supplement: S1 Dataset — (ZIP) [file pone.0158585.s001.zip › Fig.2/mosaic-pca.tif.aux.xml]

<PAMDataset>
  <Metadata domain="IMAGE_STRUCTURE">
    <MDI key="INTERLEAVE">BAND</MDI>
  </Metadata>
  <Metadata>
    <MDI key="Band_1">PC Sharpen (Resize (Band 1:09DEC20024822-M2AS-052298937010_01_P001.TIF):mul-caijian.tif)</MDI>
    <MDI key="Band_2">PC Sharpen (Resize (Band 2:09DEC20024822-M2AS-052298937010_01_P001.TIF):mul-caijian.tif)</MDI>
    <MDI key="Band_3">PC Sharpen (Resize (Band 3:09DEC20024822-M2AS-052298937010_01_P001.TIF):mul-caijian.tif)</MDI>
    <MDI key="Band_4">PC Sharpen (Resize (Band 4:09DEC20024822-M2AS-052298937010_01_P001.TIF):mul-caijian.tif)</MDI>
    <MDI key="Band_5">PC Sharpen (Resize (Band 5:09DEC20024822-M2AS-052298937010_01_P001.TIF):mul-caijian.tif)</MDI>
    <MDI key="Band_6">PC Sharpen (Resize (Band 6:09DEC20024822-M2AS-052298937010_01_P001.TIF):mul-caijian.tif)</MDI>
    <MDI key="Band_7">PC Sharpen (Resize (Band 7:09DEC20024822-M2AS-052298937010_01_P001.TIF):mul-caijian.tif)</MDI>
    <MDI key="Band_8">PC Sharpen (Resize (Band 8:09DEC20024822-M2AS-052298937010_01_P001.TIF):mul-caijian.tif)</MDI>
  </Metadata>
  <Metadata domain="Esri">
    <MDI key="PyramidResamplingType">NEAREST</MDI>
  </Metadata>
  <PAMRasterBand band="1">
    <Description>PC Sharpen (Resize (Band 1:09DEC20024822-M2AS-052298937010_01_P001.TIF):mul-caijian.tif)</Description>
  </PAMRasterBand>
  <PAMRasterBand band="2">
    <Description>PC Sharpen (Resize (Band 2:09DEC20024822-M2AS-052298937010_01_P001.TIF):mul-caijian.tif)</Description>
  </PAMRasterBand>
  <PAMRasterBand band="3">
    <Description>PC Sharpen (Resize (Band 3:09DEC20024822-M2AS-052298937010_01_P001.TIF):mul-caijian.tif)</Description>
  </PAMRasterBand>
  <PAMRasterBand band="4">
    <Description>PC Sharpen (Resize (Band 4:09DEC20024822-M2AS-052298937010_01_P001.TIF):mul-caijian.tif)</Description>
  </PAMRasterBand>
  <PAMRasterBand band="5">
    <Description>PC Sharpen (Resize (Band 5:09DEC20024822-M2AS-052298937010_01_P001.TIF):mul-caijian.tif)</Description>
  </PAMRasterBand>
  <PAMRasterBand band="6">
    <Description>PC Sharpen (Resize (Band 6:09DEC20024822-M2AS-052298937010_01_P001.TIF):mul-caijian.tif)</Description>
  </PAMRasterBand>
  <PAMRasterBand band="7">
    <Description>PC Sharpen (Resize (Band 7:09DEC20024822-M2AS-052298937010_01_P001.TIF):mul-caijian.tif)</Description>
  </PAMRasterBand>
  <PAMRasterBand band="8">
    <Description>PC Sharpen (Resize (Band 8:09DEC20024822-M2AS-052298937010_01_P001.TIF):mul-caijian.tif)</Description>
  </PAMRasterBand>
</PAMDataset>
