# Supplementary material for: Information Extraction of High Resolution Remote Sensing Images Based on the Calculation of Optimal Segmentation Parameters
Source: PLoS One. 2016 Jun 30;11(6):e0158585. doi: 10.1371/journal.pone.0158585 (PMC4928919; doi:10.1371/journal.pone.0158585)
Supplement: S2 Dataset — (ZIP) [file pone.0158585.s002.zip]

Archive with 12 entries (11 files):
- Fig.3/
- Fig.3/mul_cut.tfw
- Fig.3/mul_cut.tif
- Fig.3/mul_cut.tif.aux.xml
- Fig.3/mul_cut.tif.ovr
- Fig.3/mul_cut.tif.xml
- Fig.3/pan-cut.tif.hdr
- Fig.3/pan-cut.tif.ovr
- Fig.3/pan-cut.tif.tif
- Fig.3/pan-cut.tif.tif.aux.xml
- Fig.3/pan-cut.tif.tif.ovr
- Fig.3/pan-cut.tif.xml
