# Supplementary material for: Information Extraction of High Resolution Remote Sensing Images Based on the Calculation of Optimal Segmentation Parameters
Source: PLoS One. 2016 Jun 30;11(6):e0158585. doi: 10.1371/journal.pone.0158585 (PMC4928919; doi:10.1371/journal.pone.0158585)
Supplement: S2 Dataset — (ZIP) [file pone.0158585.s002.zip › Fig.3/mul_cut.tif.aux.xml]

<PAMDataset>
  <Metadata>
    <MDI key="DataType">Generic</MDI>
  </Metadata>
  <Metadata domain="Esri">
    <MDI key="PyramidResamplingType">NEAREST</MDI>
  </Metadata>
  <PAMRasterBand band="1">
    <Histograms>
      <HistItem>
        <HistMin>-0.5</HistMin>
        <HistMax>541.5</HistMax>
        <BucketCount>542</BucketCount>
        <IncludeOutOfRange>1</IncludeOutOfRange>
        <Approximate>0</Approximate>
        <HistCounts>0|0|0|0|0|0|0|0|0|0|0|0|0|0|0|0|0|0|0|0|0|0|0|0|0|0|0|0|0|0|0|0|0|0|0|0|0|0|0|0|0|0|0|0|0|0|0|0|0|0|0|0|0|0|0|0|0|0|0|0|0|0|0|0|0|0|0|0|0|0|0|0|0|0|0|0|0|0|0|0|0|0|0|0|0|0|0|0|0|0|0|0|0|0|0|0|0|0|0|0|0|0|0|0|0|0|0|0|0|0|0|0|0|0|0|0|0|0|0|0|0|0|0|0|0|0|0|0|0|0|0|0|0|0|0|0|0|0|0|0|0|0|0|0|0|0|0|0|0|0|0|0|0|0|0|0|0|0|0|0|0|0|0|0|0|0|0|0|0|0|0|0|0|0|0|0|0|0|0|0|0|0|0|0|0|0|0|0|0|0|0|0|0|0|0|0|0|0|0|0|0|0|0|0|0|0|0|0|0|0|0|0|0|0|0|0|0|0|0|0|0|0|0|0|0|0|0|0|0|0|0|0|0|0|0|0|0|0|0|0|0|0|0|0|0|0|0|0|0|0|0|0|0|0|0|0|0|0|0|0|0|0|0|0|0|0|0|0|0|0|0|0|0|0|0|0|0|0|0|0|0|0|0|0|0|0|0|0|0|0|0|0|0|0|0|0|0|0|0|0|0|0|0|0|0|0|0|0|0|0|0|0|0|0|2|8|73|254|664|1424|2590|3597|4691|4949|5071|4913|4798|4861|5125|5420|5523|5916|6541|6851|6858|6710|6552|6104|5859|5543|5119|4564|3951|3562|3383|3183|2933|2685|2366|2079|1748|1462|1349|1137|989|839|771|642|547|499|407|394|301|272|250|188|203|154|171|155|149|128|117|120|103|118|113|109|124|113|130|91|87|88|68|71|61|47|51|43|46|32|39|33|30|24|31|36|19|25|17|24|24|28|21|28|12|19|17|20|21|16|19|13|13|4|19|23|12|20|18|18|16|9|16|8|9|10|6|7|10|5|2|3|3|1|3|2|1|1|5|4|0|0|5|4|2|2|0|2|1|2|0|1|1|1|1|1|0|0|0|0|0|0|0|1|0|0|0|0|0|1|0|0|0|0|0|0|0|0|1|0|0|0|0|0|0|0|0|0|0|0|0|0|0|0|0|0|0|0|0|0|0|0|0|0|0|0|0|0|0|0|0|0|0|0|0|0|0|0|0|0|0|0|0|0|0|0|0|0|0|0|0|0|0|0|0|0|0|0|0|1</HistCounts>
      </HistItem>
    </Histograms>
    <Metadata>
      <MDI key="STATISTICS_MINIMUM">314</MDI>
      <MDI key="STATISTICS_MAXIMUM">541</MDI>
      <MDI key="STATISTICS_MEAN">335.9903</MDI>
      <MDI key="STATISTICS_STDDEV">11.948085019767</MDI>
      <MDI key="STATISTICS_SKIPFACTORX">1</MDI>
      <MDI key="STATISTICS_SKIPFACTORY">1</MDI>
      <MDI key="STATISTICS_EXCLUDEDVALUES"></MDI>
      <MDI key="STATISTICS_COVARIANCES">142.756735639589,362.997885453748,643.01621851814,475.963984347502,504.970793572502,419.593302816254,397.865347627507,294.485335168749</MDI>
    </Metadata>
  </PAMRasterBand>
  <PAMRasterBand band="2">
    <Histograms>
      <HistItem>
        <HistMin>-0.5</HistMin>
        <HistMax>1138.5</HistMax>
        <BucketCount>1139</BucketCount>
        <IncludeOutOfRange>1</IncludeOutOfRange>
        <Approximate>0</Approximate>
        <HistCounts>0|0|0|0|0|0|0|0|0|0|0|0|0|0|0|0|0|0|0|0|0|0|0|0|0|0|0|0|0|0|0|0|0|0|0|0|0|0|0|0|0|0|0|0|0|0|0|0|0|0|0|0|0|0|0|0|0|0|0|0|0|0|0|0|0|0|0|0|0|0|0|0|0|0|0|0|0|0|0|0|0|0|0|0|0|0|0|0|0|0|0|0|0|0|0|0|0|0|0|0|0|0|0|0|0|0|0|0|0|0|0|0|0|0|0|0|0|0|0|0|0|0|0|0|0|0|0|0|0|0|0|0|0|0|0|0|0|0|0|0|0|0|0|0|0|0|0|0|0|0|0|0|0|0|0|0|0|0|0|0|0|0|0|0|0|0|0|0|0|0|0|0|0|0|0|0|0|0|0|0|0|0|0|0|0|0|0|0|0|0|0|0|0|0|0|0|0|0|0|0|0|0|0|0|0|0|0|0|0|0|0|0|0|0|0|0|0|0|0|0|0|0|0|0|0|0|0|0|0|0|0|0|0|0|0|0|0|0|0|0|0|0|0|0|0|0|0|0|0|0|0|0|0|0|0|0|0|0|0|0|0|0|0|0|0|0|0|0|0|0|0|0|0|0|0|0|0|0|0|0|0|0|0|0|0|0|0|0|0|0|0|0|0|0|0|0|0|0|0|0|0|0|0|0|0|0|0|0|0|0|0|0|0|0|0|0|0|0|0|0|0|0|0|0|0|0|0|0|0|0|0|0|0|0|0|0|0|0|0|0|0|0|0|0|0|0|0|0|0|0|0|0|0|0|0|0|0|0|0|0|0|0|0|0|0|0|0|0|0|0|0|0|0|0|0|0|0|0|0|0|0|0|0|0|0|0|0|0|0|0|0|0|0|0|0|0|0|0|0|0|0|0|0|0|0|0|0|0|0|0|0|0|0|0|0|0|0|0|0|0|0|0|0|0|0|0|0|0|0|0|0|0|0|0|0|0|0|0|0|0|0|0|0|0|0|1|6|35|90|197|399|636|948|1191|1620|1678|1966|2155|2191|2334|2423|2509|2540|2185|2306|2037|2059|2103|2158|2203|2167|2278|2184|2253|2294|2381|2313|2418|2609|2768|2849|2947|2915|2827|2793|2690|2532|2533|2486|2475|2257|2239|2256|2026|1968|1945|1927|1926|1890|1911|1979|2067|2115|2042|1867|1724|1532|1513|1377|1376|1342|1377|1335|1277|1272|1250|1137|1131|1077|1078|976|962|810|784|755|747|682|647|659|610|503|508|486|447|424|406|360|387|368|314|312|361|320|269|271|269|278|247|236|234|222|208|211|208|157|170|159|158|145|131|150|115|121|111|86|94|99|70|72|74|90|80|78|64|65|70|65|67|55|54|54|58|47|55|60|52|43|47|55|44|41|51|43|46|36|42|53|55|43|47|42|50|45|45|45|40|52|46|38|34|52|34|34|41|54|36|35|35|31|31|26|37|31|24|24|29|21|26|15|23|15|21|22|20|21|19|15|22|18|16|14|19|20|16|10|16|8|14|9|7|7|13|15|8|8|13|6|10|10|17|10|9|10|9|8|11|11|9|13|15|12|8|10|9|14|12|3|8|6|11|5|10|9|9|12|13|10|7|12|8|5|9|16|12|10|11|9|8|8|1|7|6|7|5|4|4|3|6|6|2|2|1|1|2|4|1|1|2|0|2|1|1|1|2|4|1|1|4|2|5|3|2|3|1|1|0|6|1|1|0|2|1|1|1|3|1|0|0|1|0|0|0|0|2|0|0|2|0|1|0|1|0|0|1|0|2|0|1|2|0|0|2|0|1|1|0|0|0|0|0|0|0|0|0|2|0|4|2|0|0|0|2|1|0|0|1|3|3|1|1|3|1|0|0|1|2|0|0|0|0|0|0|0|0|0|0|0|0|0|0|0|0|0|0|0|0|0|0|0|0|0|0|0|0|0|0|0|0|0|0|0|0|0|0|0|0|0|0|0|0|0|0|0|1|0|0|0|0|0|0|0|1|0|0|0|0|0|0|0|0|0|0|0|0|0|0|0|0|0|0|0|0|0|0|0|0|0|0|0|0|0|0|0|0|0|0|0|0|0|0|0|0|0|0|0|0|0|0|0|0|0|0|0|0|0|0|0|0|0|0|0|0|1|0|0|1|0|0|0|0|0|0|0|0|0|0|0|0|0|0|0|0|0|0|0|0|0|0|0|0|0|0|0|0|0|0|0|0|0|0|0|0|0|0|0|0|0|0|0|0|0|0|0|0|0|0|0|0|0|0|0|0|0|0|0|0|0|0|0|0|0|0|0|0|0|0|0|0|0|0|0|0|0|0|0|0|0|0|0|0|0|0|0|0|0|0|0|0|0|0|0|0|0|0|0|0|0|0|0|0|0|0|0|0|0|0|0|0|0|0|0|0|0|0|0|0|0|0|0|0|0|0|0|0|0|0|0|0|0|0|0|0|0|0|0|0|0|0|0|0|0|0|0|0|0|0|0|0|0|0|0|0|0|0|0|0|0|0|0|0|0|0|0|0|0|0|0|0|0|0|0|0|0|0|0|0|0|0|0|0|0|0|0|0|0|0|0|0|0|0|0|0|0|0|0|0|0|0|0|0|0|0|0|1|0|0|0|0|1</HistCounts>
      </HistItem>
    </Histograms>
    <Metadata>
      <MDI key="STATISTICS_MINIMUM">445</MDI>
      <MDI key="STATISTICS_MAXIMUM">1138</MDI>
      <MDI key="STATISTICS_MEAN">491.6022375</MDI>
      <MDI key="STATISTICS_STDDEV">31.123664256624</MDI>
      <MDI key="STATISTICS_SKIPFACTORX">1</MDI>
      <MDI key="STATISTICS_SKIPFACTORY">1</MDI>
      <MDI key="STATISTICS_EXCLUDEDVALUES"></MDI>
      <MDI key="STATISTICS_COVARIANCES">362.997885453748,968.682476759081,1726.78454336693,1253.72112775841,1360.1859892178,1144.9759229264,1164.55870051344,862.630574305469</MDI>
    </Metadata>
  </PAMRasterBand>
  <PAMRasterBand band="3">
    <Histograms>
      <HistItem>
        <HistMin>-0.5</HistMin>
        <HistMax>1752.5</HistMax>
        <BucketCount>1753</BucketCount>
        <IncludeOutOfRange>1</IncludeOutOfRange>
        <Approximate>0</Approximate>
        <HistCounts>0|0|0|0|0|0|0|0|0|0|0|0|0|0|0|0|0|0|0|0|0|0|0|0|0|0|0|0|0|0|0|0|0|0|0|0|0|0|0|0|0|0|0|0|0|0|0|0|0|0|0|0|0|0|0|0|0|0|0|0|0|0|0|0|0|0|0|0|0|0|0|0|0|0|0|0|0|0|0|0|0|0|0|0|0|0|0|0|0|0|0|0|0|0|0|0|0|0|0|0|0|0|0|0|0|0|0|0|0|0|0|0|0|0|0|0|0|0|0|0|0|0|0|0|0|0|0|0|0|0|0|0|0|0|0|0|0|0|0|0|0|0|0|0|0|0|0|0|0|0|0|0|0|0|0|0|0|0|0|0|0|0|0|0|0|0|0|0|0|0|0|0|0|0|0|0|0|0|0|0|0|0|0|0|0|0|0|0|0|0|0|0|0|0|0|0|0|0|0|0|0|0|0|0|0|0|0|0|0|0|0|0|0|0|0|0|0|0|0|0|0|0|0|0|0|0|0|0|0|0|0|0|0|0|0|0|0|0|0|0|0|0|0|0|0|0|0|0|0|0|0|0|0|0|0|0|0|0|0|0|0|0|0|0|0|0|0|0|0|0|0|0|0|0|0|0|0|0|0|0|0|0|0|0|0|0|0|0|0|0|0|0|0|0|0|0|0|0|0|0|0|0|0|0|0|0|0|0|0|0|0|0|0|0|0|0|0|0|0|0|0|0|0|0|0|0|0|0|0|0|0|0|0|0|0|0|0|0|0|0|0|0|0|0|0|0|0|0|0|0|0|0|0|0|0|0|0|0|0|0|0|0|0|0|0|0|0|0|0|0|0|0|0|0|0|0|0|0|0|0|0|0|0|0|0|0|0|0|0|0|0|0|0|0|0|0|0|0|0|0|0|0|0|0|0|0|0|0|0|0|0|0|0|0|0|0|0|0|0|0|0|0|0|0|0|0|0|0|0|0|0|0|0|0|0|0|0|0|0|0|0|0|0|0|0|0|0|1|0|0|0|0|0|0|0|0|0|0|0|0|0|0|0|0|5|15|39|50|110|161|226|322|418|530|639|692|668|684|760|764|782|790|798|868|938|950|1050|1101|1099|1224|1306|1262|1318|1368|1441|1464|1550|1503|1574|1579|1635|1581|1478|1543|1535|1574|1393|1395|1426|1437|1382|1446|1400|1426|1486|1479|1477|1518|1538|1521|1535|1611|1420|1456|1496|1473|1432|1451|1374|1303|1336|1313|1207|1226|1226|1222|1185|1258|1240|1206|1163|1218|1160|1178|1120|1130|1085|1045|1092|1098|1027|1003|999|991|987|972|991|904|976|933|885|972|972|926|958|958|1006|1047|1010|1031|1146|1125|1166|987|979|937|911|862|818|817|787|722|757|700|701|672|710|650|611|608|569|584|590|574|562|516|484|504|439|487|454|464|372|439|405|388|351|376|328|395|344|327|311|312|295|299|295|296|293|257|288|253|286|236|242|241|235|202|231|208|214|200|223|203|188|194|222|202|205|183|184|166|178|166|182|177|141|147|162|156|127|128|158|127|137|122|121|114|105|101|98|90|99|122|117|106|105|96|87|91|92|82|82|92|72|86|80|81|89|69|76|87|72|48|45|58|56|60|47|64|48|50|67|46|55|54|47|49|30|48|46|48|38|38|24|33|33|45|39|39|30|32|41|34|29|28|31|34|31|33|21|28|24|28|26|25|37|20|16|20|29|28|25|26|23|23|24|31|23|28|22|21|33|16|24|30|15|27|21|25|13|14|18|20|18|11|21|18|24|20|18|25|25|14|29|26|20|22|20|18|18|29|17|18|21|24|13|15|19|22|11|16|24|23|14|14|12|18|15|16|14|12|14|13|12|12|9|6|14|12|14|15|11|14|15|8|5|11|7|13|7|5|7|8|9|9|5|8|9|10|5|7|10|13|10|11|9|7|12|9|7|13|6|12|11|8|12|4|8|3|2|5|7|6|7|8|8|9|8|9|6|8|5|4|2|6|6|11|7|5|7|4|2|4|3|4|8|5|10|5|2|3|6|7|5|7|8|4|8|9|2|2|5|8|2|3|3|7|4|7|3|5|3|2|4|4|3|2|5|0|5|0|4|1|6|2|2|4|2|1|4|1|1|1|3|4|3|0|1|1|3|2|2|1|0|2|2|0|1|3|0|1|2|0|1|3|0|0|1|0|2|0|1|0|2|1|2|1|2|0|0|2|3|2|2|0|2|0|0|2|1|1|1|1|3|4|1|1|1|2|0|0|0|1|0|2|1|0|1|0|1|1|0|1|0|0|1|1|0|0|1|1|0|2|1|0|1|0|1|0|0|0|3|2|2|0|2|1|2|1|0|2|2|0|0|0|0|0|0|2|0|0|0|0|0|1|1|0|0|0|0|0|1|0|0|1|0|0|0|0|0|1|0|1|1|0|0|0|0|2|1|1|0|0|1|0|0|0|0|0|0|0|0|2|1|0|1|1|0|0|0|0|0|0|0|0|0|1|0|0|0|0|0|0|0|0|0|3|2|0|0|0|0|0|0|0|0|0|0|1|0|0|0|0|1|0|0|0|0|0|0|2|1|0|0|0|0|0|0|0|0|0|0|0|0|1|1|1|0|0|0|1|0|3|0|0|0|0|0|0|0|0|1|1|0|0|0|0|0|0|0|0|1|1|1|1|1|1|0|1|1|0|0|1|1|0|0|1|0|0|1|0|0|0|1|0|0|0|0|0|0|0|0|0|0|2|0|0|0|0|0|0|0|0|0|0|0|0|0|0|0|0|0|0|0|0|0|0|0|1|0|0|0|0|0|0|0|0|0|0|0|0|0|0|0|0|0|0|0|0|0|0|0|0|0|0|0|0|0|0|0|0|0|0|0|0|0|0|0|0|0|0|0|0|0|0|0|0|0|0|0|0|0|0|0|0|0|0|0|0|0|0|0|1|0|0|0|0|0|0|0|0|0|0|0|0|0|0|0|0|0|0|0|0|0|0|0|0|0|0|0|0|0|0|0|0|0|0|0|0|0|0|0|0|0|0|0|0|0|0|0|0|0|0|0|0|0|0|0|0|0|0|0|0|0|0|0|0|0|0|0|0|0|0|0|0|0|0|0|0|0|0|0|0|0|0|0|0|0|0|0|0|0|0|0|0|0|0|0|0|0|0|1|0|0|0|0|0|0|0|0|0|0|0|0|0|0|0|0|0|0|0|0|0|0|0|0|0|0|0|0|0|0|0|0|0|0|0|0|0|0|0|0|0|0|0|0|0|0|0|0|0|0|0|0|0|0|0|0|0|0|0|0|0|0|0|0|0|0|0|0|0|0|0|0|0|0|0|0|0|0|0|0|0|0|0|0|0|0|0|0|0|0|0|0|0|0|0|0|0|0|0|0|0|0|0|0|0|0|0|0|0|0|0|0|0|0|0|0|0|0|0|0|0|0|0|0|0|0|0|0|0|0|0|0|0|0|0|0|0|0|0|0|0|0|0|0|0|0|0|0|0|0|0|0|0|0|0|0|0|0|0|0|0|0|0|0|0|0|0|0|0|0|0|0|0|0|0|0|0|0|0|0|0|0|0|0|0|0|0|0|0|0|0|0|0|0|0|0|0|0|0|0|0|0|0|0|0|0|0|0|0|0|0|0|0|0|0|0|0|0|0|0|0|0|0|0|0|0|0|0|0|0|0|0|0|0|0|0|0|0|0|0|0|0|0|0|0|0|0|0|0|0|0|0|0|0|0|0|0|0|0|0|0|0|0|0|0|0|0|0|0|0|0|0|0|0|0|0|0|0|0|0|0|0|0|0|0|0|0|0|0|0|0|0|0|0|0|0|0|0|0|0|0|0|0|0|0|0|0|0|0|0|0|0|0|0|0|0|0|0|0|0|0|0|0|0|0|0|0|0|0|0|0|0|0|0|0|0|0|0|0|0|0|0|0|0|0|0|0|0|0|0|0|0|0|0|0|0|0|0|0|0|0|0|0|0|0|0|0|0|0|0|1|0|0|0|0|0|0|0|0|1</HistCounts>
      </HistItem>
    </Histograms>
    <Metadata>
      <MDI key="STATISTICS_MINIMUM">447</MDI>
      <MDI key="STATISTICS_MAXIMUM">1752</MDI>
      <MDI key="STATISTICS_MEAN">545.84598125</MDI>
      <MDI key="STATISTICS_STDDEV">57.128438035184</MDI>
      <MDI key="STATISTICS_SKIPFACTORX">1</MDI>
      <MDI key="STATISTICS_SKIPFACTORY">1</MDI>
      <MDI key="STATISTICS_EXCLUDEDVALUES"></MDI>
      <MDI key="STATISTICS_COVARIANCES">643.01621851814,1726.78454336693,3263.65843233986,2409.49721517824,2630.56444777359,2444.13555468802,2656.5717963858,1962.17658621601</MDI>
    </Metadata>
  </PAMRasterBand>
  <PAMRasterBand band="4">
    <Histograms>
      <HistItem>
        <HistMin>-0.5</HistMin>
        <HistMax>1088.5</HistMax>
        <BucketCount>1089</BucketCount>
        <IncludeOutOfRange>1</IncludeOutOfRange>
        <Approximate>0</Approximate>
        <HistCounts>0|0|0|0|0|0|0|0|0|0|0|0|0|0|0|0|0|0|0|0|0|0|0|0|0|0|0|0|0|0|0|0|0|0|0|0|0|0|0|0|0|0|0|0|0|0|0|0|0|0|0|0|0|0|0|0|0|0|0|0|0|0|0|0|0|0|0|0|0|0|0|0|0|0|0|0|0|0|0|0|0|0|0|0|0|0|0|0|0|0|0|0|0|0|0|0|0|0|0|0|0|0|0|0|0|0|0|0|0|0|0|0|0|0|0|0|0|0|0|0|0|0|0|0|0|0|0|0|0|0|0|0|0|0|0|0|0|0|0|0|0|0|0|0|0|0|0|0|0|0|0|0|0|0|0|0|0|0|0|0|0|0|0|0|1|0|0|0|0|0|0|0|0|0|0|0|0|0|0|0|0|0|0|0|0|0|0|0|0|0|0|0|0|0|0|0|0|0|0|0|0|0|0|0|0|0|0|0|0|0|0|0|0|0|0|0|0|0|0|0|0|0|0|0|0|4|12|51|133|250|455|634|881|975|1062|1160|1119|1268|1234|1407|1423|1529|1539|1724|1805|1889|1953|2075|2132|2135|2170|2198|2114|2127|2106|2050|2119|2092|2030|2094|2038|2056|1955|2005|1876|2047|1865|1903|1844|1856|1876|1786|1781|1634|1597|1615|1562|1558|1562|1512|1432|1398|1333|1333|1322|1307|1261|1297|1316|1283|1202|1307|1419|1375|1504|1581|1547|1382|1279|1232|1104|1043|1113|1088|1126|1046|1077|1128|1118|1047|1128|1008|1072|987|1020|942|980|852|825|756|782|733|662|699|650|631|666|616|623|547|524|523|456|466|431|446|431|414|408|356|371|385|326|360|311|342|289|278|268|300|277|268|286|280|294|265|265|227|256|258|234|278|232|237|220|224|231|208|242|178|195|149|210|180|179|145|137|147|154|149|152|119|142|124|137|112|110|101|117|114|116|90|97|82|82|83|66|75|80|56|64|61|59|58|72|58|53|61|50|53|60|53|63|46|61|43|35|53|47|45|54|48|36|38|36|53|36|43|40|42|27|40|35|40|32|24|31|34|27|25|33|29|31|32|28|28|22|33|26|38|37|23|23|19|27|26|28|35|17|24|28|29|23|17|29|25|25|19|15|17|21|23|30|23|15|23|24|18|17|30|20|14|19|15|19|14|10|9|9|13|19|14|17|12|12|10|18|12|10|17|19|8|10|8|17|11|12|7|13|11|6|6|8|10|4|4|7|6|6|10|7|9|7|4|7|2|6|8|7|5|6|9|1|4|2|2|2|1|3|2|2|3|3|3|1|2|3|3|5|3|3|1|1|0|1|2|1|0|1|3|1|1|5|1|1|1|1|4|2|3|1|0|0|0|0|1|1|0|2|1|0|2|1|0|0|1|2|2|2|1|1|0|1|2|4|1|2|0|2|2|2|1|2|0|1|3|1|2|3|1|2|1|0|0|0|2|3|0|0|2|1|1|2|0|0|1|0|2|0|1|2|3|0|0|0|2|0|1|1|0|0|0|0|0|1|0|0|0|1|0|0|0|0|2|1|0|0|2|0|1|0|2|0|0|0|0|0|0|1|2|2|2|1|0|0|0|0|0|0|0|0|0|0|0|1|0|1|0|0|0|4|1|0|0|0|0|1|0|1|1|0|0|0|0|0|0|1|2|0|0|1|0|0|0|2|0|2|2|0|0|1|1|0|1|2|1|0|0|0|0|0|0|0|0|0|0|0|0|0|0|0|0|0|0|0|0|1|0|0|0|0|0|0|0|1|0|0|0|0|0|0|0|1|0|0|0|0|0|1|0|0|0|0|0|0|0|0|0|0|0|0|0|0|0|0|0|0|0|0|0|0|0|1|0|0|0|1|0|0|0|0|0|0|1|0|0|0|0|0|0|0|0|0|0|0|0|0|0|0|0|0|0|0|0|0|1|0|0|0|0|0|0|0|0|0|0|0|0|0|0|0|0|0|0|0|0|0|0|0|0|0|0|0|0|0|0|0|0|0|0|0|0|0|0|0|0|0|0|0|0|0|0|0|0|0|0|0|0|0|0|0|0|0|0|0|0|0|0|0|0|0|0|0|0|0|0|0|0|0|0|0|0|0|0|0|0|0|0|0|0|0|0|0|0|0|0|0|0|0|0|1|0|0|0|0|0|0|0|0|0|0|0|0|0|0|0|0|0|0|0|0|0|0|0|0|0|0|0|0|0|0|0|0|1|0|0|0|0|0|0|0|0|0|0|0|0|0|0|0|0|0|0|0|0|0|0|0|0|0|0|0|0|1|0|0|0|0|0|0|0|0|0|0|0|0|0|0|0|0|0|0|0|0|0|0|0|0|0|0|0|0|0|0|0|0|0|0|0|0|0|0|0|0|0|0|0|0|0|0|0|0|0|0|0|0|0|0|0|0|0|0|0|0|0|0|0|0|0|0|0|0|0|0|0|0|0|0|0|0|0|0|0|0|0|0|0|0|0|0|0|0|0|0|0|0|0|0|0|0|0|0|0|0|0|0|0|0|0|1</HistCounts>
      </HistItem>
    </Histograms>
    <Metadata>
      <MDI key="STATISTICS_MINIMUM">164</MDI>
      <MDI key="STATISTICS_MAXIMUM">1088</MDI>
      <MDI key="STATISTICS_MEAN">285.812175</MDI>
      <MDI key="STATISTICS_STDDEV">43.823065983011</MDI>
      <MDI key="STATISTICS_SKIPFACTORX">1</MDI>
      <MDI key="STATISTICS_SKIPFACTORY">1</MDI>
      <MDI key="STATISTICS_EXCLUDEDVALUES"></MDI>
      <MDI key="STATISTICS_COVARIANCES">475.963984347502,1253.72112775841,2409.49721517824,1920.46111215133,2072.77244271312,1993.40147676156,2049.63989379938,1538.27194356719</MDI>
    </Metadata>
  </PAMRasterBand>
  <PAMRasterBand band="5">
    <Histograms>
      <HistItem>
        <HistMin>-0.5</HistMin>
        <HistMax>1658.5</HistMax>
        <BucketCount>1659</BucketCount>
        <IncludeOutOfRange>1</IncludeOutOfRange>
        <Approximate>0</Approximate>
        <HistCounts>0|0|0|0|0|0|0|0|0|0|0|0|0|0|0|0|0|0|0|0|0|0|0|0|0|0|0|0|0|0|0|0|0|0|0|0|0|0|0|0|0|0|0|0|0|0|0|0|0|0|0|0|0|0|0|0|0|0|0|0|0|0|0|0|0|0|0|0|0|0|0|0|0|0|0|0|0|0|0|0|0|0|0|0|0|0|0|0|0|0|0|0|0|0|0|0|0|0|0|0|0|0|0|0|0|0|0|0|0|0|0|0|0|0|0|0|0|0|0|0|0|0|0|0|0|0|0|0|0|0|0|0|0|0|0|0|0|0|0|0|0|0|0|0|0|0|0|0|0|0|0|0|0|0|0|0|0|0|0|0|0|0|0|0|0|0|0|0|0|0|1|0|0|0|0|0|1|1|0|2|4|40|92|265|532|745|1006|1149|1185|1150|1295|1411|1472|1573|1659|1749|1904|1957|2016|2096|2211|2230|2209|2165|2082|2195|2062|2050|2152|2105|2160|2055|2094|2024|2015|1945|1953|1829|1817|1898|1885|1710|1757|1657|1624|1642|1477|1514|1510|1394|1454|1320|1319|1319|1225|1219|1193|1239|1171|1233|1364|1440|1489|1593|1443|1331|1139|1081|1010|989|1052|974|991|1011|967|957|978|1005|978|972|1030|951|968|1010|1011|991|1019|961|881|875|854|861|854|776|861|821|790|718|685|680|667|674|594|647|593|586|529|507|501|460|485|455|452|416|426|416|391|453|382|408|351|356|355|319|340|306|319|303|271|274|297|275|260|280|237|234|238|260|266|254|221|222|202|210|198|207|213|212|192|202|189|211|178|157|179|162|184|158|149|160|144|155|129|145|111|133|115|125|124|99|117|124|113|97|103|98|93|85|78|87|77|101|80|74|75|89|65|76|59|45|49|58|56|57|57|51|64|51|52|44|48|52|40|37|49|47|47|36|44|41|35|45|41|39|34|35|36|36|33|24|38|33|34|31|28|39|29|31|35|25|34|32|19|20|24|21|23|23|43|27|28|26|33|23|27|32|26|32|21|27|34|37|25|28|38|29|27|37|24|26|28|23|29|39|24|18|26|22|23|22|17|25|24|18|26|23|23|16|18|15|14|15|19|14|14|20|10|15|18|11|11|2|12|11|11|8|13|6|7|8|15|6|9|9|9|7|7|5|7|9|1|5|3|6|3|4|1|2|11|3|1|6|1|4|1|4|4|3|3|3|1|3|3|5|1|1|4|3|1|2|2|2|0|0|2|2|1|2|6|1|3|0|1|2|3|0|3|1|0|1|5|0|3|0|3|2|2|3|1|1|1|2|1|2|3|0|0|2|3|3|1|1|1|1|1|1|1|5|2|1|0|4|1|1|1|0|0|3|0|0|1|0|1|2|1|2|0|3|0|0|0|2|1|0|2|1|1|1|0|0|0|0|1|1|2|1|0|0|2|1|0|0|0|1|2|0|1|1|2|0|0|1|0|0|0|0|1|3|2|0|0|1|0|2|0|0|0|0|0|0|0|0|1|0|0|0|0|0|2|0|0|0|1|2|0|1|0|0|0|0|0|0|0|0|0|0|0|0|0|2|2|1|0|0|0|1|1|0|0|0|0|0|2|0|0|0|0|0|0|1|2|0|2|1|2|1|0|1|1|0|0|1|1|0|0|0|0|1|1|0|0|0|0|0|0|0|0|0|0|0|0|0|0|0|0|1|0|0|0|0|0|0|1|0|0|0|0|0|0|0|0|0|1|0|0|0|0|0|0|0|0|0|1|0|0|0|0|0|0|0|0|0|0|0|0|0|0|0|0|0|0|0|0|0|0|0|0|0|0|0|0|1|0|0|0|0|0|0|0|0|0|0|0|0|0|0|0|0|0|0|0|0|0|0|0|0|0|0|0|0|0|0|0|0|0|1|0|0|1|0|0|0|0|0|0|0|0|0|0|0|0|0|0|0|0|0|0|0|0|1|0|0|0|0|0|0|0|0|0|0|0|0|0|0|0|0|0|0|0|0|0|0|0|0|0|0|0|0|0|0|0|0|0|0|0|0|0|0|0|0|0|1|0|1|0|0|0|0|0|0|0|0|0|0|0|0|0|0|0|0|0|0|0|0|0|1|0|0|0|0|0|0|0|0|0|0|0|0|0|0|0|0|0|0|0|0|0|0|0|0|0|0|0|0|0|0|0|0|0|0|0|0|0|0|0|0|0|0|0|0|0|0|0|0|0|0|0|0|0|0|0|0|0|0|0|0|0|0|0|0|0|0|0|0|0|0|0|0|0|0|0|0|0|0|0|0|0|0|0|0|0|0|0|0|0|0|0|0|0|0|0|0|0|0|0|0|0|0|0|0|0|0|0|0|0|0|0|0|0|0|0|0|0|0|0|0|0|0|0|0|0|0|0|0|0|0|0|0|0|0|0|0|0|0|0|0|0|0|0|0|0|0|0|0|0|0|0|0|0|0|0|0|0|0|0|0|0|0|0|0|0|0|0|0|0|0|0|0|0|0|0|0|0|0|0|0|0|0|0|0|0|0|0|0|0|0|0|0|0|0|0|0|0|0|0|0|0|0|0|0|0|0|0|0|0|0|0|0|0|0|0|0|0|0|0|0|0|0|0|0|0|0|0|0|0|0|0|0|0|0|0|0|0|0|0|0|0|0|0|0|0|0|0|0|0|0|0|0|0|0|0|0|0|0|0|0|0|0|0|0|0|0|0|0|0|0|0|0|0|0|0|0|0|0|0|0|0|0|0|0|0|0|0|0|0|0|0|0|0|0|0|0|0|0|0|0|0|0|0|0|0|0|0|0|0|0|0|0|0|0|0|0|0|0|0|0|0|0|0|0|0|0|0|0|0|0|0|0|0|0|0|0|0|0|0|0|0|0|0|0|0|0|0|0|0|0|0|0|0|0|0|0|0|0|0|0|0|0|0|0|0|0|0|0|0|0|0|0|0|0|0|0|0|0|0|0|0|0|0|0|0|0|0|0|0|0|0|0|0|0|0|0|0|0|0|0|0|0|0|0|0|0|0|0|0|0|0|0|0|0|0|0|0|0|0|0|0|0|0|0|0|0|0|0|0|0|0|0|0|0|0|0|0|0|0|0|0|0|0|0|0|0|0|0|0|0|0|0|0|0|0|0|0|0|0|0|0|0|0|0|1|0|0|0|0|0|0|0|0|0|0|0|0|0|0|0|0|0|0|0|0|0|0|0|0|0|0|0|0|0|0|0|0|0|0|0|0|0|0|0|0|0|0|0|0|0|0|0|0|0|0|0|0|0|0|0|0|0|0|0|0|0|0|0|0|0|0|0|0|0|0|0|0|0|0|0|0|0|0|0|0|0|0|0|0|0|0|0|0|0|0|0|0|0|0|0|0|0|0|0|0|0|0|0|0|0|0|0|0|0|0|0|0|0|0|0|0|0|0|0|0|0|0|0|0|0|0|0|0|0|0|0|0|0|0|0|0|0|0|0|0|0|0|0|0|0|0|0|0|0|0|0|0|0|0|0|0|0|0|0|0|0|0|0|0|0|0|0|0|0|0|0|0|0|0|0|0|0|0|0|0|0|0|0|0|0|0|0|0|0|0|0|0|0|0|0|0|0|0|0|0|0|0|0|0|0|0|0|0|0|0|0|0|0|0|0|0|0|0|0|0|0|0|0|0|0|0|0|0|0|0|0|0|0|0|0|0|0|0|0|0|0|0|0|0|0|0|0|0|0|0|0|0|0|0|0|0|0|0|0|0|0|0|0|0|0|0|0|0|0|0|0|0|0|0|0|0|0|0|0|0|0|0|0|0|0|0|0|1</HistCounts>
      </HistItem>
    </Histograms>
    <Metadata>
      <MDI key="STATISTICS_MINIMUM">170</MDI>
      <MDI key="STATISTICS_MAXIMUM">1658</MDI>
      <MDI key="STATISTICS_MEAN">241.443925</MDI>
      <MDI key="STATISTICS_STDDEV">48.194711692865</MDI>
      <MDI key="STATISTICS_SKIPFACTORX">1</MDI>
      <MDI key="STATISTICS_SKIPFACTORY">1</MDI>
      <MDI key="STATISTICS_EXCLUDEDVALUES"></MDI>
      <MDI key="STATISTICS_COVARIANCES">504.970793572502,1360.1859892178,2630.56444777359,2072.77244271312,2322.73023515834,2169.47142575218,2280.25543604312,1690.29084111406</MDI>
    </Metadata>
  </PAMRasterBand>
  <PAMRasterBand band="6">
    <Histograms>
      <HistItem>
        <HistMin>-0.5</HistMin>
        <HistMax>1393.5</HistMax>
        <BucketCount>1394</BucketCount>
        <IncludeOutOfRange>1</IncludeOutOfRange>
        <Approximate>0</Approximate>
        <HistCounts>0|0|0|0|0|0|0|0|0|0|0|0|0|0|0|0|0|0|0|0|0|0|0|0|0|0|0|0|0|0|0|0|0|0|0|0|0|0|0|0|0|0|0|0|0|0|0|0|0|0|0|0|0|0|0|0|0|0|0|0|0|0|0|0|0|0|0|0|0|0|0|0|0|0|0|0|1|0|0|0|0|0|0|0|0|0|0|0|0|0|0|0|0|0|0|0|0|0|0|0|0|0|0|0|0|0|0|0|0|0|0|0|0|0|0|0|0|0|0|0|0|0|0|0|0|0|0|0|0|0|0|0|0|0|0|0|0|0|0|0|0|0|0|0|0|0|0|0|0|0|0|0|0|0|0|0|0|0|0|0|0|0|1|0|0|1|0|0|0|0|1|1|1|0|0|0|0|1|1|2|4|4|6|12|31|55|76|108|168|223|295|387|446|591|673|756|833|970|1027|1143|1079|1182|1232|1295|1332|1391|1436|1522|1496|1552|1525|1635|1753|1885|2004|2047|1915|1763|1700|1685|1568|1508|1496|1386|1356|1349|1381|1280|1277|1224|1272|1268|1216|1112|1116|1181|1110|1142|1159|1137|1177|1156|1143|1115|1075|1079|1099|1067|1061|1069|996|1076|1072|1158|1126|1073|1077|1146|1094|1092|1095|1140|1052|1138|1120|1136|1072|1091|1098|1052|1113|1053|1055|1046|1096|982|1002|951|967|927|917|895|877|891|871|858|843|834|795|823|767|735|736|734|754|743|705|723|703|686|684|695|658|658|662|608|621|606|617|635|614|569|614|561|555|546|532|526|571|518|517|548|542|510|479|523|476|484|486|484|475|413|469|442|434|359|372|392|394|357|352|300|382|343|340|310|296|308|276|294|277|267|227|271|281|252|257|236|214|241|228|224|220|196|210|216|189|182|156|204|178|182|149|156|170|138|167|130|157|130|136|111|88|110|112|107|104|82|117|89|82|79|86|83|84|78|81|66|73|64|75|86|59|80|80|57|69|76|63|61|56|58|34|43|41|54|39|46|44|48|37|38|30|29|37|44|38|30|34|28|37|44|20|32|29|24|29|28|33|32|19|38|31|31|27|28|29|34|25|35|38|22|20|26|26|19|23|17|25|37|22|29|25|16|25|20|31|27|20|26|20|16|32|27|20|28|20|23|16|20|26|22|19|24|22|21|12|25|24|18|14|11|15|15|18|15|14|14|16|16|12|9|11|20|10|11|9|10|14|15|8|15|16|8|13|13|8|8|6|17|15|5|12|7|12|11|14|11|12|9|7|4|8|8|5|4|4|1|7|3|2|6|3|5|3|5|5|5|0|2|3|3|4|2|4|0|4|4|4|2|3|4|3|2|4|2|1|0|1|3|2|3|2|1|1|1|5|2|1|1|2|5|1|1|3|2|4|1|2|1|0|4|1|2|3|0|5|0|2|0|1|2|1|0|1|0|1|0|0|0|2|1|1|1|1|1|1|0|0|1|2|3|4|1|1|1|0|2|2|0|1|2|0|2|0|1|0|2|2|1|0|1|0|0|0|0|0|2|0|1|0|0|0|0|1|0|1|0|0|1|0|0|0|0|2|0|0|0|2|0|2|2|0|0|1|1|1|2|0|0|1|0|1|2|0|0|0|0|0|0|0|0|0|0|3|2|0|1|0|0|0|0|0|0|0|1|1|2|0|0|0|0|1|0|0|0|0|0|0|0|1|0|0|2|0|1|1|2|0|1|0|0|2|1|1|0|0|0|1|0|0|1|0|0|0|0|0|1|1|0|1|0|0|0|0|0|0|0|0|0|0|0|1|0|0|0|0|0|0|0|0|1|0|0|0|0|0|0|0|0|0|0|0|0|0|0|0|0|0|0|1|0|0|0|0|0|0|0|0|0|0|0|0|1|0|0|1|0|0|0|0|0|1|0|1|0|0|0|0|0|0|0|0|0|0|0|0|0|0|0|0|0|0|0|0|0|0|0|1|0|0|0|0|1|0|0|0|0|0|0|0|0|0|0|0|0|0|0|0|0|0|0|0|0|0|0|0|0|0|0|0|0|0|0|0|0|0|0|0|0|0|0|0|1|0|0|0|0|0|0|0|0|0|0|0|0|0|0|0|0|0|0|0|0|0|0|0|1|0|0|0|0|0|0|0|0|0|0|0|0|0|0|0|0|0|0|0|0|0|0|0|0|0|0|0|0|0|0|0|0|0|0|0|0|0|0|0|0|0|0|0|0|0|0|0|0|0|0|0|0|0|0|0|0|0|0|0|0|0|0|0|0|0|0|0|0|0|0|0|0|0|0|0|0|0|0|0|0|0|0|0|1|0|0|0|0|0|0|0|0|1|0|0|0|0|0|0|0|0|0|0|0|0|0|0|0|0|0|0|0|0|0|0|0|0|0|0|0|0|0|0|0|0|0|0|0|0|0|0|0|0|0|0|0|0|0|0|0|0|0|0|0|0|0|0|0|0|0|0|0|0|0|0|0|0|0|0|0|0|0|0|0|0|0|0|0|0|0|0|0|0|0|0|0|0|0|0|0|0|0|0|0|0|0|0|0|0|0|0|0|0|0|0|0|0|0|0|0|0|0|0|0|0|0|0|0|0|0|0|0|0|0|0|0|0|0|0|0|0|0|0|0|0|0|0|0|0|0|0|0|0|0|0|0|0|0|0|0|0|0|0|0|0|0|0|0|0|0|0|0|0|0|0|0|0|0|0|0|0|0|0|0|0|0|0|0|0|0|0|0|0|0|0|0|0|0|0|0|0|0|0|0|0|0|0|0|0|0|0|0|0|0|0|0|0|0|0|0|0|0|0|0|0|1|0|0|0|0|0|0|0|0|0|0|0|0|0|0|0|0|0|0|0|0|0|0|0|0|0|0|0|0|0|0|0|0|0|0|0|0|0|0|0|0|0|0|0|0|0|0|0|0|0|0|0|0|0|0|0|0|0|0|0|0|0|0|0|0|0|0|0|0|0|0|0|0|0|0|0|0|0|0|0|0|0|0|0|0|0|0|0|0|0|0|0|0|0|0|0|0|0|0|0|0|0|0|0|0|0|0|0|0|0|0|0|0|0|0|0|0|0|0|0|0|0|0|0|0|0|0|0|0|0|0|0|0|0|0|0|0|0|0|0|0|0|0|0|0|0|0|0|0|0|0|0|0|0|0|0|0|0|0|0|0|0|0|0|0|0|0|0|0|0|0|0|0|0|0|0|0|0|0|0|1</HistCounts>
      </HistItem>
    </Histograms>
    <Metadata>
      <MDI key="STATISTICS_MINIMUM">76</MDI>
      <MDI key="STATISTICS_MAXIMUM">1393</MDI>
      <MDI key="STATISTICS_MEAN">264.2193625</MDI>
      <MDI key="STATISTICS_STDDEV">56.458478237038</MDI>
      <MDI key="STATISTICS_SKIPFACTORX">1</MDI>
      <MDI key="STATISTICS_SKIPFACTORY">1</MDI>
      <MDI key="STATISTICS_EXCLUDEDVALUES"></MDI>
      <MDI key="STATISTICS_COVARIANCES">419.593302816254,1144.9759229264,2444.13555468802,1993.40147676156,2169.47142575218,3187.55976484213,4450.33064966658,3425.11405659453</MDI>
    </Metadata>
  </PAMRasterBand>
  <PAMRasterBand band="7">
    <Histograms>
      <HistItem>
        <HistMin>-0.5</HistMin>
        <HistMax>1614.5</HistMax>
        <BucketCount>1615</BucketCount>
        <IncludeOutOfRange>1</IncludeOutOfRange>
        <Approximate>0</Approximate>
        <HistCounts>0|0|0|0|0|0|0|0|0|0|0|0|0|0|0|0|0|0|0|0|0|0|0|0|0|0|0|0|0|0|0|0|0|0|0|0|0|0|0|0|0|0|0|0|0|0|0|0|0|0|0|0|0|0|0|0|0|0|0|0|0|0|0|0|0|0|0|0|0|0|0|0|0|0|0|0|0|0|0|0|0|0|0|0|0|0|0|0|0|0|0|0|0|0|0|0|0|0|0|0|0|0|0|0|0|0|0|0|0|0|0|0|0|0|0|0|0|0|0|0|0|0|0|0|0|0|0|0|0|0|0|0|0|0|0|0|0|0|0|0|0|0|0|0|0|0|0|0|0|0|0|1|0|0|0|0|0|2|2|0|1|0|1|2|2|5|7|3|10|16|23|21|42|59|79|88|107|118|134|178|208|238|261|292|335|397|437|495|573|654|789|956|976|1008|1071|986|969|919|920|882|881|907|970|973|979|967|924|1058|1054|1037|1044|1002|979|1052|964|990|938|933|967|932|926|895|989|874|909|913|862|913|900|858|844|835|860|885|837|881|888|838|817|791|830|842|803|779|789|825|774|760|842|797|816|787|764|844|798|753|778|738|762|818|812|793|778|752|866|781|790|790|796|726|761|757|756|765|790|733|717|723|700|716|686|666|711|706|739|716|661|683|676|648|657|660|638|640|640|655|609|594|581|575|618|539|556|595|553|579|600|556|554|573|575|546|553|528|515|543|526|497|507|521|501|522|511|496|483|471|488|503|485|526|519|485|497|464|477|476|471|464|482|484|470|456|432|462|440|422|403|417|406|410|396|404|399|443|447|415|401|418|422|387|388|382|382|383|389|410|354|354|373|366|383|359|370|362|377|367|373|351|362|370|328|351|391|347|342|331|367|354|355|326|341|328|343|325|312|311|307|311|289|291|269|296|306|262|250|287|301|248|263|279|266|239|275|250|243|236|243|239|225|237|230|226|232|241|196|212|220|214|201|194|194|192|164|210|180|194|189|175|184|156|191|177|173|197|164|156|174|144|156|148|162|142|179|157|153|146|135|148|155|150|148|142|129|130|151|135|113|126|108|115|146|118|111|128|126|113|108|110|103|96|88|118|113|104|115|93|115|88|101|93|94|100|96|82|93|88|89|63|84|77|74|66|69|63|80|63|75|65|68|52|69|68|67|68|54|47|47|60|55|49|61|52|49|55|55|42|51|48|53|50|49|38|30|39|52|39|38|42|44|27|37|35|34|39|42|33|41|32|36|33|34|42|33|32|32|19|26|33|31|30|26|32|38|32|26|29|28|31|23|32|24|22|18|25|23|19|21|17|25|15|19|18|9|18|21|24|7|11|17|20|13|13|18|15|12|16|14|19|7|10|9|17|8|12|9|7|10|5|9|6|4|8|6|12|13|3|3|7|5|6|9|4|8|1|4|5|7|8|3|6|9|5|6|3|3|5|5|2|6|1|2|4|3|3|4|2|4|1|4|3|1|1|2|2|3|3|4|2|2|4|3|2|3|1|1|2|2|4|3|1|4|3|2|2|1|3|3|2|2|0|1|1|4|2|0|1|2|0|0|0|2|2|2|4|4|2|1|3|1|3|0|1|2|0|2|2|0|1|3|0|1|1|0|0|0|1|1|1|1|2|1|1|1|2|1|0|1|0|2|1|1|1|1|3|2|0|0|0|2|1|0|1|0|0|0|0|0|0|0|2|1|1|0|0|0|0|0|0|0|0|1|1|0|2|0|0|0|2|1|0|0|1|1|0|0|0|0|0|0|0|1|2|1|0|0|0|0|0|2|2|0|0|1|1|0|0|0|1|0|0|1|4|2|0|3|1|1|0|0|0|1|0|0|0|0|1|0|1|0|3|0|0|0|0|1|0|0|0|0|0|0|1|0|1|0|0|0|0|0|0|0|0|0|1|0|1|0|0|0|0|0|0|0|1|1|0|0|0|0|0|0|0|0|1|0|0|0|0|1|0|0|0|0|0|0|0|1|0|0|0|0|0|0|0|0|0|1|0|0|0|0|0|0|0|0|0|0|0|0|0|0|0|0|1|0|0|0|0|0|0|1|0|0|0|0|0|0|0|0|0|0|0|0|0|0|0|0|0|0|0|0|0|0|0|0|1|1|0|0|0|0|0|0|0|0|0|0|0|0|0|0|0|0|0|0|0|0|0|0|0|0|0|0|0|1|0|0|0|0|0|1|0|0|0|0|0|0|0|0|0|0|0|0|0|0|0|0|0|0|0|1|0|0|0|0|0|0|0|0|0|0|0|0|0|0|0|0|0|0|0|0|0|0|0|0|0|0|0|0|0|0|0|1|0|1|0|0|0|0|0|0|0|0|0|0|0|0|0|0|0|0|1|0|0|0|0|0|0|0|0|0|0|0|0|0|0|0|0|0|0|0|0|0|0|0|0|0|0|0|0|0|0|0|0|0|0|0|0|0|0|1|0|0|0|0|0|0|0|0|0|0|0|1|0|0|0|0|0|0|0|0|0|0|0|0|0|1|0|0|0|0|0|0|0|0|0|0|0|0|0|0|0|0|0|0|0|0|0|0|0|0|0|0|0|0|0|0|0|0|0|0|0|0|0|0|0|0|0|0|0|0|0|0|0|0|0|0|0|0|0|0|0|0|0|0|0|0|0|0|0|0|0|0|0|0|0|0|0|0|0|0|0|0|0|0|0|0|0|0|0|0|0|0|0|0|0|0|0|0|0|0|0|0|0|0|0|0|0|0|0|0|0|0|0|0|0|0|0|0|0|0|0|0|0|0|0|0|0|0|0|0|0|0|0|0|0|0|0|0|0|0|0|0|0|0|0|0|0|0|1|0|0|0|0|0|0|0|0|0|0|0|0|0|0|0|0|0|0|0|0|0|0|0|0|0|0|0|0|0|0|0|0|0|0|0|0|0|0|0|0|0|0|0|0|0|0|0|0|0|0|0|0|0|0|0|0|0|0|0|0|0|0|0|0|0|0|0|0|0|0|0|0|0|0|0|0|0|0|0|0|0|0|0|0|0|0|0|0|0|0|0|0|0|0|0|0|0|0|0|0|0|0|0|0|0|0|0|0|0|0|0|1|0|0|0|0|0|0|0|0|0|0|0|0|0|0|0|0|0|0|0|0|0|0|0|0|0|0|0|0|0|0|0|0|0|0|0|0|0|0|0|0|0|0|0|0|0|0|0|0|0|0|0|0|0|0|0|0|0|0|0|0|0|0|0|0|0|0|0|0|0|0|0|0|0|0|0|0|0|0|0|0|0|0|0|0|0|0|0|0|0|0|0|0|0|0|0|0|0|0|0|0|0|0|0|0|0|0|0|0|0|0|0|0|0|0|0|0|0|0|0|0|0|0|0|0|0|0|0|0|0|0|0|0|0|0|0|0|0|0|0|0|0|0|0|0|0|0|0|0|0|0|0|0|0|0|0|0|0|0|0|0|0|0|0|0|0|0|0|0|0|0|0|0|0|0|0|0|0|0|0|0|0|0|0|0|0|0|0|0|0|0|0|0|0|0|0|0|0|0|0|0|0|0|0|0|0|0|0|0|0|0|0|0|0|0|0|0|0|0|0|0|0|0|0|0|0|0|0|0|0|0|0|0|0|0|0|0|0|0|0|0|0|0|0|0|0|0|0|0|0|0|0|0|1</HistCounts>
      </HistItem>
    </Histograms>
    <Metadata>
      <MDI key="STATISTICS_MINIMUM">151</MDI>
      <MDI key="STATISTICS_MAXIMUM">1614</MDI>
      <MDI key="STATISTICS_MEAN">295.764575</MDI>
      <MDI key="STATISTICS_STDDEV">87.100572275703</MDI>
      <MDI key="STATISTICS_SKIPFACTORX">1</MDI>
      <MDI key="STATISTICS_SKIPFACTORY">1</MDI>
      <MDI key="STATISTICS_EXCLUDEDVALUES"></MDI>
      <MDI key="STATISTICS_COVARIANCES">397.865347627507,1164.55870051344,2656.5717963858,2049.63989379938,2280.25543604312,4450.33064966658,7586.50969075495,5825.26814804219</MDI>
    </Metadata>
  </PAMRasterBand>
  <PAMRasterBand band="8">
    <Histograms>
      <HistItem>
        <HistMin>-0.5</HistMin>
        <HistMax>1281.5</HistMax>
        <BucketCount>1282</BucketCount>
        <IncludeOutOfRange>1</IncludeOutOfRange>
        <Approximate>0</Approximate>
        <HistCounts>0|0|0|0|0|0|0|0|0|0|0|0|0|0|0|0|0|0|0|0|0|0|0|0|0|0|0|0|0|0|0|0|0|0|0|0|0|0|0|0|0|0|0|0|0|0|0|0|0|0|0|0|0|0|0|0|0|0|0|0|0|0|0|0|0|0|0|0|0|0|0|0|0|0|0|0|0|0|0|0|0|0|1|0|0|1|0|1|1|0|0|1|0|1|2|2|0|3|5|4|3|10|17|32|52|80|129|146|197|221|361|470|720|956|1053|1211|1161|1168|1074|1051|1006|1035|1104|1163|1221|1278|1320|1361|1393|1400|1368|1361|1378|1354|1249|1251|1285|1267|1243|1168|1146|1256|1141|1186|1184|1110|1190|1057|1078|1084|1042|1031|1085|1084|972|1006|967|1019|1084|967|1010|1051|1019|1009|1055|1039|1066|1086|993|1069|1026|946|1013|985|976|999|982|1019|851|889|995|871|881|900|882|879|908|845|876|834|853|799|849|839|840|848|789|828|779|811|762|740|793|734|682|745|675|732|736|679|695|678|671|683|671|634|668|657|649|646|655|711|647|642|604|593|589|636|569|635|595|582|554|599|619|545|483|558|525|575|561|556|534|502|538|504|491|509|517|501|523|526|542|497|513|467|486|479|543|458|481|445|486|478|440|502|451|470|457|421|452|421|387|423|430|410|411|403|377|389|374|365|377|345|319|345|318|322|364|317|359|323|314|341|279|279|319|257|281|261|279|237|276|299|300|273|250|217|273|246|220|200|197|247|219|212|206|189|193|182|188|182|204|171|200|166|187|204|155|184|184|183|144|174|175|191|147|146|163|135|158|133|133|132|142|132|136|147|133|115|117|125|102|120|134|108|116|104|106|91|80|110|103|77|80|71|95|84|77|70|67|95|68|73|64|93|66|51|65|55|63|63|49|59|55|53|40|43|39|59|48|33|35|49|47|44|39|42|33|35|30|40|36|47|29|31|21|25|20|27|23|31|20|21|22|26|16|18|18|24|21|15|24|15|24|20|18|21|23|19|16|17|15|18|16|13|12|13|7|7|9|16|11|12|7|11|5|7|5|11|10|7|6|9|8|7|5|6|7|8|7|6|8|9|8|6|4|6|2|5|6|11|2|7|3|7|6|7|1|2|5|3|4|4|5|9|5|6|3|0|2|3|1|1|4|1|5|4|1|2|1|5|0|3|5|4|2|1|3|1|2|0|0|2|1|0|0|0|1|0|0|2|2|1|2|3|1|0|3|0|0|1|0|0|2|1|1|1|2|0|1|0|1|0|1|0|2|1|2|0|4|3|2|2|2|1|1|1|0|2|1|1|2|1|2|1|0|2|3|0|0|0|0|0|1|0|1|1|0|1|1|0|0|3|0|1|0|1|0|0|0|0|0|0|0|0|1|1|0|0|0|0|0|0|0|1|0|0|0|1|0|1|0|0|0|0|0|0|0|0|0|0|0|0|0|0|0|0|0|0|0|0|0|0|0|0|0|1|0|0|0|1|0|0|0|0|1|1|2|0|0|0|0|0|1|0|0|0|0|0|0|0|0|1|0|0|0|0|1|0|0|0|1|0|0|0|0|0|0|0|0|0|0|0|0|0|0|0|0|0|0|0|0|0|0|0|1|0|0|0|0|0|0|0|0|0|0|1|0|0|0|0|0|0|0|0|0|0|0|0|0|0|0|0|0|0|0|0|0|0|1|0|0|0|1|0|0|0|0|0|0|0|1|1|0|0|0|0|0|0|0|0|0|0|0|0|0|0|0|0|0|0|0|0|0|0|0|0|1|0|0|0|0|0|0|0|0|1|1|0|0|0|0|0|0|0|0|0|0|0|1|0|0|0|0|0|0|0|1|0|0|0|0|0|0|1|0|0|0|0|0|0|0|0|0|0|0|0|0|0|0|0|0|0|0|0|0|0|0|0|0|0|0|0|0|0|0|0|0|0|0|0|0|0|0|0|0|0|0|0|1|0|0|0|0|0|0|0|0|0|0|0|1|0|0|0|0|0|0|0|0|0|0|0|0|0|1|0|0|0|0|0|0|0|0|0|0|0|0|0|0|1|0|0|0|0|0|0|0|0|0|0|0|0|1|0|0|0|0|0|0|0|0|0|0|0|1|0|0|0|0|0|0|0|0|0|0|0|0|0|0|0|0|0|0|0|0|0|0|0|0|0|0|0|0|0|0|0|0|0|0|0|0|0|0|0|0|0|0|0|0|0|0|0|0|0|0|0|0|0|0|0|0|0|0|0|0|0|0|0|0|0|0|0|0|0|0|0|0|0|0|0|0|0|0|0|0|0|0|0|0|0|0|0|0|0|0|0|0|0|0|0|0|0|0|0|0|0|0|0|0|0|0|0|0|0|0|0|0|0|0|0|0|0|0|0|0|0|0|0|0|0|0|0|0|0|0|0|0|0|0|0|0|0|0|0|0|0|0|0|0|0|0|0|0|0|0|0|0|0|0|0|0|0|0|0|0|0|0|0|0|0|0|0|0|0|0|0|0|0|0|0|0|0|0|0|0|0|0|0|0|0|0|0|0|0|0|0|0|0|0|0|0|0|0|0|0|0|0|0|0|0|0|0|0|0|0|0|0|0|0|0|0|0|0|0|0|0|0|0|0|0|0|0|0|0|0|0|0|0|0|0|0|0|0|0|0|0|0|0|0|0|0|0|0|0|0|0|0|0|0|0|0|0|0|0|0|0|0|0|0|0|0|0|0|0|0|0|0|0|0|0|0|0|0|0|0|0|0|0|0|0|0|0|0|0|0|0|0|0|0|0|0|0|0|0|0|0|0|0|0|0|0|0|0|0|0|0|0|0|0|0|0|0|0|0|0|0|0|0|0|0|0|0|0|0|0|0|0|0|0|0|0|0|0|0|0|0|0|0|0|0|0|0|0|0|0|0|0|0|0|0|0|0|0|0|0|0|0|0|0|1</HistCounts>
      </HistItem>
    </Histograms>
    <Metadata>
      <MDI key="STATISTICS_MINIMUM">82</MDI>
      <MDI key="STATISTICS_MAXIMUM">1281</MDI>
      <MDI key="STATISTICS_MEAN">198.2181875</MDI>
      <MDI key="STATISTICS_STDDEV">68.081633085911</MDI>
      <MDI key="STATISTICS_SKIPFACTORX">1</MDI>
      <MDI key="STATISTICS_SKIPFACTORY">1</MDI>
      <MDI key="STATISTICS_EXCLUDEDVALUES"></MDI>
      <MDI key="STATISTICS_COVARIANCES">294.485335168749,862.630574305469,1962.17658621601,1538.27194356719,1690.29084111406,3425.11405659453,5825.26814804219,4635.10876364462</MDI>
    </Metadata>
  </PAMRasterBand>
</PAMDataset>
