# Supplementary material for: Information Extraction of High Resolution Remote Sensing Images Based on the Calculation of Optimal Segmentation Parameters
Source: PLoS One. 2016 Jun 30;11(6):e0158585. doi: 10.1371/journal.pone.0158585 (PMC4928919; doi:10.1371/journal.pone.0158585)
Supplement: S2 Dataset — (ZIP) [file pone.0158585.s002.zip › Fig.3/mul_cut.tif.xml]

<?xml version="1.0" encoding="UTF-8"?>
<metadata xml:lang="zh"><Esri><CreaDate>20160113</CreaDate><CreaTime>08565100</CreaTime><ArcGISFormat>1.0</ArcGISFormat><SyncOnce>FALSE</SyncOnce><DataProperties><itemProps><itemName Sync="TRUE">mul_cut.tif</itemName><itemLocation><linkage Sync="TRUE">file://F:\毕设数据——蔡丽杰\mul_cut.tif</linkage><protocol Sync="TRUE">Local Area Network</protocol></itemLocation><imsContentType Sync="TRUE">002</imsContentType><nativeExtBox><westBL Sync="TRUE">221556.000000</westBL><eastBL Sync="TRUE">222354.500000</eastBL><southBL Sync="TRUE">3352179.500000</southBL><northBL Sync="TRUE">3352978.000000</northBL><exTypeCode Sync="TRUE">1</exTypeCode></nativeExtBox></itemProps><coordRef><type Sync="TRUE">Projected</type><geogcsn Sync="TRUE">GCS_WGS_1984</geogcsn><csUnits Sync="TRUE">Linear Unit: Meter (1.000000)</csUnits><projcsn Sync="TRUE">WGS_1984_UTM_zone_51N</projcsn><peXml Sync="TRUE">&lt;ProjectedCoordinateSystem xsi:type='typens:ProjectedCoordinateSystem' xmlns:xsi='http://www.w3.org/2001/XMLSchema-instance' xmlns:xs='http://www.w3.org/2001/XMLSchema' xmlns:typens='http://www.esri.com/schemas/ArcGIS/10.1'&gt;&lt;WKT&gt;PROJCS[&amp;quot;WGS_1984_UTM_zone_51N&amp;quot;,GEOGCS[&amp;quot;GCS_WGS_1984&amp;quot;,DATUM[&amp;quot;D_WGS_1984&amp;quot;,SPHEROID[&amp;quot;WGS_1984&amp;quot;,6378137.0,298.257223563]],PRIMEM[&amp;quot;Greenwich&amp;quot;,0.0],UNIT[&amp;quot;Degree&amp;quot;,0.0174532925199433]],PROJECTION[&amp;quot;Transverse_Mercator&amp;quot;],PARAMETER[&amp;quot;false_easting&amp;quot;,500000.0],PARAMETER[&amp;quot;false_northing&amp;quot;,0.0],PARAMETER[&amp;quot;central_meridian&amp;quot;,123.0],PARAMETER[&amp;quot;scale_factor&amp;quot;,0.9996],PARAMETER[&amp;quot;latitude_of_origin&amp;quot;,0.0],UNIT[&amp;quot;Meter&amp;quot;,1.0],AUTHORITY[&amp;quot;EPSG&amp;quot;,32651]]&lt;/WKT&gt;&lt;XOrigin&gt;-5120900&lt;/XOrigin&gt;&lt;YOrigin&gt;-9998100&lt;/YOrigin&gt;&lt;XYScale&gt;450445547.3910538&lt;/XYScale&gt;&lt;ZOrigin&gt;-100000&lt;/ZOrigin&gt;&lt;ZScale&gt;10000&lt;/ZScale&gt;&lt;MOrigin&gt;-100000&lt;/MOrigin&gt;&lt;MScale&gt;10000&lt;/MScale&gt;&lt;XYTolerance&gt;0.001&lt;/XYTolerance&gt;&lt;ZTolerance&gt;0.001&lt;/ZTolerance&gt;&lt;MTolerance&gt;0.001&lt;/MTolerance&gt;&lt;HighPrecision&gt;true&lt;/HighPrecision&gt;&lt;WKID&gt;32651&lt;/WKID&gt;&lt;LatestWKID&gt;32651&lt;/LatestWKID&gt;&lt;/ProjectedCoordinateSystem&gt;</peXml></coordRef><RasterProperties><General><PixelDepth Sync="TRUE">16</PixelDepth><HasColormap Sync="TRUE">FALSE</HasColormap><CompressionType Sync="TRUE">LZW</CompressionType><NumBands Sync="TRUE">8</NumBands><Format Sync="TRUE">TIFF</Format><HasPyramids Sync="TRUE">TRUE</HasPyramids><SourceType Sync="TRUE">continuous</SourceType><PixelType Sync="TRUE">unsigned integer</PixelType><NoDataValue Sync="TRUE">0</NoDataValue></General></RasterProperties><lineage><Process ToolSource="c:\program files (x86)\arcgis\desktop10.2\ArcToolbox\Toolboxes\Data Management Tools.tbx\Clip" Date="20160113" Time="085651">Clip 09DEC20024822-M2AS-052298937010_01_P001.TIF "221555.999999999 3352179.5 222354.500000001 3352978" F:\毕设数据——蔡丽杰\mul_cut.tif pan-cut.tif.tif 0 NONE MAINTAIN_EXTENT</Process></lineage></DataProperties><SyncDate>20160113</SyncDate><SyncTime>08565100</SyncTime><ModDate>20160113</ModDate><ModTime>08565100</ModTime></Esri><dataIdInfo><envirDesc Sync="TRUE">Microsoft Windows 7 Version 6.1 (Build 7601) Service Pack 1; Esri ArcGIS 10.2.0.3348</envirDesc><dataLang><languageCode value="zho" Sync="TRUE"></languageCode><countryCode value="CHN" Sync="TRUE"></countryCode></dataLang><idCitation><resTitle Sync="TRUE">mul_cut.tif</resTitle><presForm><PresFormCd value="005" Sync="TRUE"></PresFormCd></presForm></idCitation><spatRpType><SpatRepTypCd value="002" Sync="TRUE"></SpatRepTypCd></spatRpType><dataExt><geoEle><GeoBndBox esriExtentType="search"><exTypeCode Sync="TRUE">1</exTypeCode><westBL Sync="TRUE">120.105554</westBL><eastBL Sync="TRUE">120.114056</eastBL><northBL Sync="TRUE">30.276735</northBL><southBL Sync="TRUE">30.269355</southBL></GeoBndBox></geoEle></dataExt></dataIdInfo><mdLang><languageCode value="zho" Sync="TRUE"></languageCode><countryCode value="CHN" Sync="TRUE"></countryCode></mdLang><mdChar><CharSetCd value="004" Sync="TRUE"></CharSetCd></mdChar><distInfo><distFormat><formatName Sync="TRUE">栅格数据集</formatName></distFormat></distInfo><mdHrLv><ScopeCd value="005" Sync="TRUE"></ScopeCd></mdHrLv><mdHrLvName Sync="TRUE">dataset</mdHrLvName><refSysInfo><RefSystem><refSysID><identCode code="32651" Sync="TRUE"></identCode><idCodeSpace Sync="TRUE">EPSG</idCodeSpace><idVersion Sync="TRUE">8.1.1</idVersion></refSysID></RefSystem></refSysInfo><spatRepInfo><Georect><cellGeo><CellGeoCd Sync="TRUE" value="002"></CellGeoCd></cellGeo><numDims Sync="TRUE">2</numDims><tranParaAv Sync="TRUE">1</tranParaAv><chkPtAv Sync="TRUE">0</chkPtAv><cornerPts><pos Sync="TRUE">221556.000000 3352179.500000</pos></cornerPts><cornerPts><pos Sync="TRUE">221556.000000 3352978.000000</pos></cornerPts><cornerPts><pos Sync="TRUE">222354.500000 3352978.000000</pos></cornerPts><cornerPts><pos Sync="TRUE">222354.500000 3352179.500000</pos></cornerPts><centerPt><pos Sync="TRUE">221955.250000 3352578.750000</pos></centerPt><axisDimension type="002"><dimSize Sync="TRUE">400</dimSize><dimResol><value Sync="TRUE" uom="Meter">1.996250</value></dimResol></axisDimension><axisDimension type="001"><dimSize Sync="TRUE">400</dimSize><dimResol><value Sync="TRUE" uom="Meter">1.996250</value></dimResol></axisDimension><ptInPixel><PixOrientCd Sync="TRUE" value="001"></PixOrientCd></ptInPixel></Georect></spatRepInfo><contInfo><ImgDesc><contentTyp><ContentTypCd Sync="TRUE" value="001"></ContentTypCd></contentTyp><covDim><Band><dimDescrp Sync="TRUE">Band_1</dimDescrp><bitsPerVal Sync="TRUE">16</bitsPerVal><valUnit><UOM type="length"></UOM></valUnit></Band><Band><dimDescrp Sync="TRUE">Band_2</dimDescrp><bitsPerVal Sync="TRUE">16</bitsPerVal><valUnit><UOM type="length"></UOM></valUnit></Band><Band><dimDescrp Sync="TRUE">Band_3</dimDescrp><bitsPerVal Sync="TRUE">16</bitsPerVal><valUnit><UOM type="length"></UOM></valUnit></Band><Band><dimDescrp Sync="TRUE">Band_4</dimDescrp><bitsPerVal Sync="TRUE">16</bitsPerVal><valUnit><UOM type="length"></UOM></valUnit></Band><Band><dimDescrp Sync="TRUE">Band_5</dimDescrp><bitsPerVal Sync="TRUE">16</bitsPerVal><valUnit><UOM type="length"></UOM></valUnit></Band><Band><dimDescrp Sync="TRUE">Band_6</dimDescrp><bitsPerVal Sync="TRUE">16</bitsPerVal><valUnit><UOM type="length"></UOM></valUnit></Band><Band><dimDescrp Sync="TRUE">Band_7</dimDescrp><bitsPerVal Sync="TRUE">16</bitsPerVal><valUnit><UOM type="length"></UOM></valUnit></Band><Band><dimDescrp Sync="TRUE">Band_8</dimDescrp><bitsPerVal Sync="TRUE">16</bitsPerVal><valUnit><UOM type="length"></UOM></valUnit></Band></covDim></ImgDesc></contInfo><mdDateSt Sync="TRUE">20160113</mdDateSt></metadata>
