# Supplementary material for: Information Extraction of High Resolution Remote Sensing Images Based on the Calculation of Optimal Segmentation Parameters
Source: PLoS One. 2016 Jun 30;11(6):e0158585. doi: 10.1371/journal.pone.0158585 (PMC4928919; doi:10.1371/journal.pone.0158585)
Supplement: S2 Dataset — (ZIP) [file pone.0158585.s002.zip › Fig.3/pan-cut.tif.tif.aux.xml]

<PAMDataset>
  <Metadata domain="IMAGE_STRUCTURE">
    <MDI key="INTERLEAVE">BAND</MDI>
  </Metadata>
  <Metadata>
    <MDI key="Band_1">Resize (Band 1:09DEC20024822-P2AS-052298937010_01_P001.TIF)</MDI>
  </Metadata>
  <Metadata domain="Esri">
    <MDI key="PyramidResamplingType">NEAREST</MDI>
  </Metadata>
  <PAMRasterBand band="1">
    <Description>Resize (Band 1:09DEC20024822-P2AS-052298937010_01_P001.TIF)</Description>
  </PAMRasterBand>
</PAMDataset>
