# Supplementary material for: Information Extraction of High Resolution Remote Sensing Images Based on the Calculation of Optimal Segmentation Parameters
Source: PLoS One. 2016 Jun 30;11(6):e0158585. doi: 10.1371/journal.pone.0158585 (PMC4928919; doi:10.1371/journal.pone.0158585)
Supplement: S2 Dataset — (ZIP) [file pone.0158585.s002.zip › Fig.3/pan-cut.tif.xml]

<PAMDataset>
  <Metadata>
    <MDI key="Band_1">Resize (Band 1:09DEC20024822-P2AS-052298937010_01_P001.TIF)</MDI>
  </Metadata>
  <Metadata domain="ESRI">
    <MDI key="PyramidResamplingType">NEAREST</MDI>
  </Metadata>
  <PAMRasterBand band="1">
    <Description>Resize (Band 1:09DEC20024822-P2AS-052298937010_01_P001.TIF)</Description>
    <Histograms>
      <HistItem>
        <HistMin>303</HistMin>
        <HistMax>2047</HistMax>
        <BucketCount>256</BucketCount>
        <IncludeOutOfRange>1</IncludeOutOfRange>
        <Approximate>0</Approximate>
        <HistCounts>386|11530|46736|90467|148552|180453|159640|184416|167403|151148|156567|124511|98606|111012|114371|115046|102757|90202|65463|62908|51000|40981|32297|28174|21554|23092|21234|18649|15944|14346|12282|8548|7887|6476|5458|4604|4102|3227|3600|3356|3588|3364|2992|2307|2469|2737|3123|2800|2241|1518|1416|1347|1167|1051|933|725|754|581|425|371|296|274|259|250|228|223|252|238|196|255|260|197|147|141|130|95|93|92|84|69|68|71|84|79|87|65|67|68|71|80|119|115|114|64|54|33|46|32|27|20|21|19|21|20|22|11|10|10|11|9|10|8|12|8|10|8|5|4|4|6|4|5|5|6|3|5|1|3|3|2|5|5|2|2|2|4|0|1|3|2|0|0|1|0|1|1|4|2|2|1|1|1|2|1|1|1|1|2|2|1|2|0|1|0|3|0|1|0|0|0|0|2|1|1|0|0|2|0|0|0|0|1|1|1|0|0|0|0|0|1|0|0|1|1|0|0|1|1|1|0|0|1|2|1|1|1|0|1|0|0|0|0|0|1|1|0|0|0|1|0|0|0|0|1|0|0|0|1|1|0|1|1|1|0|2|1|1|1|2|0|0|0|0|0|0|1|1|0|1|0|0|0|2|2|0|3</HistCounts>
      </HistItem>
    </Histograms>
    <Metadata>
      <MDI key="STATISTICS_MINIMUM">303</MDI>
      <MDI key="STATISTICS_MAXIMUM">2047</MDI>
      <MDI key="STATISTICS_MEAN">391.1300093436</MDI>
      <MDI key="STATISTICS_STDDEV">58.996366667155</MDI>
    </Metadata>
  </PAMRasterBand>
</PAMDataset>
