# Supplementary material for: Information Extraction of High Resolution Remote Sensing Images Based on the Calculation of Optimal Segmentation Parameters
Source: PLoS One. 2016 Jun 30;11(6):e0158585. doi: 10.1371/journal.pone.0158585 (PMC4928919; doi:10.1371/journal.pone.0158585)
Supplement: S4 Dataset — (ZIP) [file pone.0158585.s004.zip]

Archive with 8 entries (8 files):
- figure10.tif
- figure2.tif
- figure3.tif
- figure4-5.tif
- figure6-7.tif
- figure8.tif
- figure9.tif
- figure1.tif
